# Supplementary material for: Docking-guided rational engineering of a macrolide glycosyltransferase glycodiversifies epothilone B
Source: Commun Biol. 2022 Jan 27;5:100. doi: 10.1038/s42003-022-03047-y (PMC8795383; doi:10.1038/s42003-022-03047-y)
Supplement: Supplementary file 3 — Supplementary Data 1 [file 42003_2022_3047_MOESM3_ESM.xlsx]

## Sheet: Fig. 1b
Conversion (%)
wild-type of BsGT-1		1a			1b			1c
	2a	73.51	75.23	77.38	20.41	19.47	16.47	6.08	5.3	6.15
	2b	88.43	85.31	90.14	9.58	12.38	8.65	1.99	2.31	1.21
	2c	83.47	85.16	80.14	13.52	11.52	16.52	3.01	3.32	3.34
	2d	75.453	77.95	80.125	18.487	17.99	15.405	6.06	4.06	4.47
wild-type of BsGT-1		1e
	2e	12.23	10.22	11.11
		1f
	2f	1.14	0.883	0.456
		1g
	2g	0	0	0
		1h
	2h	2.16	3.26	4.58
		2i
	2i	8.56	11.35	7.89
		2j
	2j	0	0	0
		2k
	2k	0	0	0
		2l
	2l	0.75	1.23	1.55
		1m
	2m	1.3	1.02	1.65
		1n
	2n	0	0	0
		1o
	2o	1.44	2.43	1.98
		1p
	2p	3.47	4.89	3.09

## Sheet: Fig. 4a
			Conversion (%)	1i			A total of glucosides 1a, 1b and 1c
			BsGT-1	8.56	11.35	7.89	100	100	100
			M296C	13.56	15.34	15.01	5.02	7.44	8.66
			M296A	49.02	43.05	48.17	100	100	100
			M296P	0.31	1.815	1.41	2.81	6.06	7.15
			M296T	12.37	14.34	14.11	100	100	100
			M296G	1.99	0.1	0.93	69.47	60.03	56.67
			M296V	8.92	12.15	12.14	100	100	100
			M296L	13.01	15.3	14.86	97.07	98.93	99.29
			M296I	13.99	6.65	12.87	1.78	6.23	7.84
			M296E	7.07	2.23	5.85	20.83	19.48	13.63
			M296S	10.84	14.23	13.64	100	100	100
			M296N	4.21	8.02	7.47	100	100	100
			M296D	4.32	2.91	4.07	6.43	9.71	10.34
			M296Q	2.81	5.43	5.01	94.56	97.85	98.19
			M296H	8.75	12.24	11.71	77.39	83.42	85.61
			M296K	0.21	1.91	1.51	3.26	8.76	9.61
			M296R	13.74	8.25	12.95	76.39	80.84	84.38
			M296F	13.98	8.6	11.99	68.14	66.785	57.93
			M296Y	0.2	2.65	1.25	29.53	25.785	19.34
			M296W	18.52	13.05	17.74	53.62	54.01	47.26

## Sheet: Fig. 4b
			Conversion (%)	1e			A total of glucosides 1a, 1b and 1c
			BsGT-1	12.23	10.22	11.11	100	100	100
			Q318C	75.01	73.24	68.78	97.73	96.01	97.21
			Q318A	65.9	63.9	60.21	89.59	91.21	93.11
			Q318P	49.84	51.27	54.32	73.23	76.23	77.77
			Q318T	38.56	42.11	44.29	99.79	99.89	99.96
			Q318G	9.49	9.62	9.59	41.54	37.541	46.71
			Q318V	6.66	7.28	6.79	58.49	55.41	62.31
			Q318L	6.72	6.67	6.61	61.19	65.89	58.73
			Q318I	12.83	14.37	15.54	35.32	40.89	28.77
			Q318M	6.97	7.06	7.14	41.98	34.89	44.56
			Q318S	13.12	12.78	14.75	82.25	78.9	85.81
			Q318N	15.11	15.2	16.63	95.19	90.11	88.07
			Q318D	0	0	0	19.2	19.12	22.11
			Q318E	0	0	0	19.92	21.19	22.23
			Q318H	0	0	0	33.82	36.01	30.47
			Q318K	0	0	0	4.44	4.29	4.55
			Q318R	0	0	0	5.57	4.47	5.09
			Q318F	0	0	0	0	0	0
			Q318Y	0	0	0	0	0	0
			Q318W	0	0	0	2.88	3.14	3.31

## Sheet: Fig. 4c
			Conversion (%)	1h			A total of glucosides 1a, 1b and 1c
			BsGT-1	2.16	3.26	4.58	100	100	100
			F231C	43.67	51.43	48	99.61	97.01	97.98
			F231A	28.6	24.84	26.86	93.13	96.02	95.63
			F231P	23.86	19.85	23.26	54.27	60.53	58.98
			F231T	23.56	21.79	23.31	100	100	100
			F231G	35.91	32.06	35.34	96.96	90.23	93.6
			F231V	24.93	31.76	29.84	91.39	84.34	87.87
			F231L	31.49	33.49	33.01	100	100	100
			F231I	39.58	32.32	36.15	100	100	100
			F231E	12.66	15.12	14.76	91.27	84.27	87.95
			F231S	63.77	58.5	62.98	100	100	100
			F231N	36.61	32.49	34.55	100	100	100
			F231D	16.29	10.58	12.89	94.21	88.22	89.12
			F231Q	42.61	32.98	38.49	100	100	100
			F231H	25.85	20.41	22.47	100	100	100
			F231K	21.97	15.91	20.44	94.55	90.51	90.55
			F231R	8.88	12.74	11.1	79.99	72.83	74.58
			F231M	22.73	20.34	22.37	95.06	89.91	93.09
			F231Y	40.73	33.9	39.11	97.39	90.15	93.92
			F231W	17.95	8.84	14.34	78.74	84.26	80.81

## Sheet: Fig. 4d
			EpoB			1a			1b			1c			1d
		WT	0	0	0	73.81	75.06	77.37	20.64	18.56	17.04	5.55	6.38	5.59	0	0	0
		H57A	0	0	0	55.48	60.44	59.02	35.09	29.45	29.05	7.61	7.86	9.42	1.82	2.25	2.51
		T58A	2.2	1.74	1.88	64.6	60.82	57.59	28.46	32.61	36.62	3.85	3.43	2.98	0.89	1.4	0.93
		S59A	0	0	0	48.01	51.02	53.13	44.23	42.56	38.13	6.78	5.18	7.58	0.98	1.24	1.16
		L60A	0.76	0.56	0.53	49.11	46.31	43.19	45.09	48.51	51.44	4.15	3.73	3.94	0.89	0.89	0.9
		N61A	0	0	0	47.57	43.85	42.82	43.43	48.25	49.73	6.31	5.66	5.38	2.69	2.24	2.07
		I62A	0	0	0	14.58	15.43	15.04	61.2	59.27	55.8	16.01	16.94	18.59	8.21	8.36	10.57
		D63A	0.89	1.12	1.59	38.46	39.87	42.81	55.72	53.68	49.29	3.81	3.99	4.15	1.12	1.34	2.16
		P64A	1.26	1.98	2.33	38.25	40.87	43.87	54.42	50.91	47.26	4.58	4.59	4.62	1.49	1.65	1.92
		K65A	7.39	8.91	6.95	45.38	40.52	38.16	38.29	40.81	44.67	7.58	7.54	8.54	1.36	2.22	1.68
		Q66A	6.11	6.67	7.62	66.09	60.88	59.17	24.34	27.65	28.88	2.55	3.85	3.01	0.91	0.95	1.32
		I67A	1.37	1.81	1.14	60.44	62.77	66.73	35.17	31.5	28.67	2.08	2.73	2.43	0.94	1.19	1.03
		R68A	4.67	5.44	6.01	69.77	67.54	62.17	21.45	22.64	26.49	3.14	3.34	4.17	0.97	1.04	1.16
		E69A	75.37	77.94	80.94	24.63	22.06	19.06	0	0	0	0	0	0	0	0	0
		M70A	10.49	10.76	12.77	77.19	76.61	71.9	10.33	10.4	12.51	1.99	2.23	2.82	0	0	0
		M71A	13.86	14.83	18.27	72.84	69.36	63.85	12.1	13.77	16.32	1.2	2.04	1.56	0	0	0
		E72A	11.59	13.22	14.01	74.63	69.57	66.8	10.91	13.67	14.76	2.87	3.54	4.43	0	0	0
		K73A	2.17	2.84	2.35	69.61	68.33	66.78	24.67	24.86	26.18	3.55	3.97	4.69	0	0	0

## Sheet: Fig. 5b
															Fold
			F231S	63.77	58.5	62.98	BsGT-1	3.26	2.16	4.58	F231S/BsGT-1	19.5613	27.0833	13.7511	20.1319
			F236S	9.45	8.34	7.81	YjiC	2.23	2.64	2.44	F236S/YjiC	4.23767	3.15909	3.20082	3.53253
			F232S	15.66	16.23	13.66	BaGT	2.32	1.65	2.45	F232S/BaGT	6.75	9.83636	5.57551	7.38729
			F234S	13.44	10.23	15.11	BgGT	1.87	2.54	2.51	F234S/BgGT	7.18717	4.02756	6.01992	5.74488
			F236S	9.66	10.23	11.66	BpGT	3.33	2.78	2.43	F236S/BpGT	2.9009	3.67986	4.79835	3.79304
			M296A	49.02	43.05	48.17	BsGT-1	8.56	11.35	7.89	M296A/BsGT-1	5.72664	3.79295	6.1052	5.20826
			M301A	12.43	13.32	9.91	YjiC	2.76	3.89	4.87	M301A/YjiC	4.50362	3.42416	2.03491	3.3209
			M297A	10.96	9.23	12.86	BaGT	4.23	3.43	4.25	M297A/BaGT	2.59102	2.69096	3.02588	2.76929
			M299A	12.84	10.98	11.19	BgGT	5.42	4.34	6.87	M299A/BgGT	2.369	2.52995	1.62882	2.17593
			M301A	16.65	19.64	15.45	BpGT	6.89	7.76	5.65	M301A/BpGT	2.41655	2.53093	2.73451	2.56066
			Q318C	75.01	73.24	68.78	BsGT-1	12.23	10.22	11.11	Q318C/BsGT-1	6.13328	7.16634	6.19082	6.49681
			Q323C	35.28	38.97	40.38	YjiC	7.93	8.67	9.98	Q323C/YjiC	4.44893	4.49481	4.04609	4.32994
			Q319C	25.23	28.43	30.98	BaGT	6.54	7.69	8.76	Q319C/BaGT	3.8578	3.69701	3.53653	3.69711
			Q321C	35.79	37.77	40.19	BgGT	10.32	9.98	11.23	Q321C/BgGT	3.46802	3.78457	3.57881	3.61047
			Q323C	47.89	45.67	51.99	BpGT	9.22	11.28	10.35	Q323C/BpGT	5.19414	4.04876	5.02319	4.75536

## Sheet: Fig. 5c
			EpoB			1a			1b			1c			1d
		BsGT-1	0	0	0	73.51	75.23	77.38	20.41	19.47	16.47	6.08	5.3	6.15	0	0	0
		BsGT-1-I62A	0	0	0	15.13	14.32	15.41	58.78	62.07	55.6	16.92	16.05	18.58	9.17	7.56	10.41
		YjiC	4.02	3.73	4.54	72.27	76.17	69.8	13.69	12.47	17.39	10.02	7.63	8.27	0	0	0
		YjiC-I62A	2.6	2.21	2.19	52.56	59.34	49.75	23.28	22.37	27.65	16.77	12.49	13.78	4.79	3.59	6.63
		BaGT	8.24	6.93	9.32	80.75	83.77	78.36	6.87	6.99	8.99	4.14	2.31	3.33	0	0	0
		BaGT-V62A	8.62	6.92	8.08	67.02	72.39	65.69	12.15	9.92	16.43	11.23	9.39	8.89	0.98	1.38	0.91
		BgGT	7.26	5.28	6.33	78.67	85.38	78.53	9.72	7.83	12.51	4.35	1.51	2.63	0	0	0
		BgGT-I62A	6.37	4.92	7.41	64.12	68.29	60.66	15.41	16.59	19.77	12.92	9.04	10.27	1.18	1.16	1.89
		BpGT	5.11	2.99	3.29	77.53	80.82	78.1	11.2	11.39	11.83	6.16	4.8	6.78	0	0	0
		BpGT-I62A	3.46	2.37	2.66	49.71	54.94	47.57	24.77	23.31	31.08	18.44	16.67	13.75	3.62	2.71	4.94
